# Supplementary material for: Genome-Wide Identification and Expression Profiling of Odorant-Binding Protein Genes in the Bean Flower Thrips Megalurothrips usitatus (Bagnall) (Thysanoptera: Thripidae)
Source: Insects. 2025 Feb 14;16(2):212. doi: 10.3390/insects16020212 (PMC11856683; doi:10.3390/insects16020212)
Supplement: Supplementary file 1 [file insects-16-00212-s001.zip]

Archive with 3 entries (2 files):
- Supplementary Files/
- Supplementary Files/Figure S1.pdf
- Supplementary Files/Supplementary Data Sheet S1 The OBP amino acid sequences used for the phylogenetic tree.pdf
